# Supplementary material for: Cholinergic basal forebrain nucleus of Meynert regulates chronic pain-like behavior via modulation of the prelimbic cortex
Source: Nat Commun. 2022 Aug 25;13:5014. doi: 10.1038/s41467-022-32558-9 (PMC9411538; doi:10.1038/s41467-022-32558-9)
Supplement: Supplementary file 4 — Source Data [file 41467_2022_32558_MOESM4_ESM.xlsx]

## Sheet: Fig 1c
Figure 1c
	Sham			Capsaicin
	Ipsilateral	Contralateral		Ipsilateral	Contralateral
	5	2.08333		5.10204	17.1875
	5.10204	15.7895		14.6468	33.6438
	7.69231	4.58015		12.5154	29.6557

## Sheet: Fig 1f
Figure 1f
	Weak filaments					Strong filaments
	Theta	Alpha	Beta	Gamma		Theta	Alpha	Beta	Gamma
	38.1855	33.2523	13.025	0.608634		60.3872	57.8396	19.7361	6.56491
	44.5998	24.5224	21.2763	9.76498		45.4774	26.8297	29.2821	8.18331
	29.6987	18.6811	36.2656	12.8835		85.7994	92.109	92.5227	28.6604
	183.706	112.25	71.1537	17.3248		231.233	206.248	128.631	30.8968
	18.4274	-2.73579	19.9348	1.50671		30.5289	36.155	45.7909	22.9552

## Sheet: Fig 1g
Figure 1g
		Beta power - noxious stimulation								Gamma power - noxious stimulation
	Time	Animal #1	Animal #2	Animal #3	Animal #4	Animal #5			Time	Animal #1	Animal #2	Animal #3	Animal #4	Animal #5
	-0.95	11.9888	5.86695	10.773	-2.32043	-2.00186			-0.95	2.92361	-0.91379	4.0435	-2.95072	5.57072
	-0.85	9.71472	-1.87374	3.89612	-5.43809	14.9866			-0.85	5.62582	3.57677	4.11946	-5.48408	4.95481
	-0.75	7.8498	1.53967	-5.91855	-8.67058	16.7847			-0.75	2.83427	6.37652	0.736157	0.393774	-0.822602
	-0.65	1.25391	-8.35265	-3.28026	-7.31618	8.94967			-0.65	-7.46191	-2.17072	-4.79424	-2.69557	3.47673
	-0.55	-2.64084	1.07156	-7.75175	5.41441	3.19778			-0.55	-1.17894	-2.81092	-2.7838	-0.0631467	-3.08035
	-0.45	-10.0588	6.94672	-11.224	1.1375	-10.6884			-0.45	0.723263	0.827146	0.973967	2.99147	-0.0324015
	-0.35	-5.04673	1.90972	9.44059	7.31552	-5.70954			-0.35	-0.785128	4.36822	-1.52963	5.86573	1.3745
	-0.25	-10.9574	-3.83434	0.535158	2.3486	-15.5584			-0.25	-11.4606	-5.55562	0.722299	-1.60554	-3.88047
	-0.15	-3.11917	0.536063	4.71182	-1.17392	-9.0519			-0.15	5.43736	-0.537363	0.195556	-2.00207	-3.29788
	-0.05	0.905279	-3.61508	-1.12413	8.52486	-0.85212			-0.05	3.29753	-3.08396	-1.74182	5.53242	-4.28909
	0.05	13.942	-9.22993	8.93358	18.39	4.41655			0.05	2.68526	-0.414496	0.990466	3.78603	-8.69903
	0.15	25.6697	11.1622	9.5443	45.3043	2.33087			0.15	11.0696	4.04731	11.6143	14.5016	-5.19135
	0.25	42.4469	36.5103	25.9945	168.269	50.8493			0.25	13.8189	10.3427	6.30854	47.8463	24.8
	0.35	26.6031	27.8096	66.4245	172.423	87.3332			0.35	5.54503	11.4093	25.544	54.2189	38.0036
	0.45	21.7265	41.7461	57.6144	118.227	58.9968			0.45	2.76593	10.9303	27.1377	26.1064	42.7003
	0.55	27.1707	42.3819	77.7363	122.33	59.3765			0.55	8.05327	11.4788	33.2994	26.322	41.8462
	0.65	25.3809	43.9649	82.8052	151.951	47.2605			0.65	5.73989	8.50462	38.8313	47.3016	44.6537
	0.75	19.2635	30.4331	76.1548	181.523	46.0627			0.75	9.1103	1.11769	30.3649	40.9624	34.2556
	0.85	17.3329	23.1259	121.122	160.248	36.5958			0.85	2.39649	-1.97982	35.8276	21.5772	27.6417
	0.95	11.375	21.7086	134.153	135.088	60.3168			0.95	2.33263	13.4927	41.0725	27.3895	27.3228
	1.05	6.00066	19.1043	128.816	171.205	64.2582			1.05	5.73971	6.79153	39.6922	34.8313	31.7078
	1.15	7.83738	25.9191	147.286	140.719	58.6796			1.15	5.01963	3.81514	43.2514	46.5779	30.2512
	1.25	20.8465	29.1242	168.278	140.304	81.0709			1.25	10.4622	9.79641	44.2118	31.1092	25.7284
	1.35	13.1209	26.2289	142.477	118.283	43.2104			1.35	6.88887	4.90299	39.2439	24.5123	11.4064
	1.45	3.37734	48.2408	160.499	100.057	52.1996			1.45	5.50399	14.9723	39.6511	40.6969	18.4742
	1.55	35.8404	46.366	109.196	154.016	38.548			1.55	15.289	8.92072	24.7475	35.0789	16.1812
	1.65	30.0706	30.9824	103.402	147.411	54.8522			1.65	1.85018	19.4261	25.2695	30.0003	19.0845
	1.75	20.6304	38.8151	67.656	110.214	20.5299			1.75	12.3986	11.9987	19.7001	21.8577	12.2704
	1.85	11.1725	27.8713	71.5217	92.1997	5.27293			1.85	1.37903	3.69003	21.6581	19.4329	12.1631
	1.95	14.9151	23.3772	90.8395	124.461	43.6566			1.95	3.24972	10.4231	24.7921	23.8266	14.5024

## Sheet: Fig2a
Figure 2a
		Paw stimulation			No stimulation
		Sham	CFA		Sham	CFA
		9.52381	26.1905		0	2.38095
		19.0476	2.38095		0	4.7619
		9.52381	33.3333		19.0476	14.2857
		0	38.0952		0	14.2857
		0	28.5714		0	19.0476
		0	35.7143		4.7619	4.7619
		0	2.38095		4.7619	4.7619
		28.5714	2.38095		4.7619	0
		4.7619	11.9048		14.2857	9.52381
		0	7.14286		0	26.1905
		4.7619	21.4286		0	9.52381
		14.2857	21.4286		19.0476	4.7619
		0	26.1905		14.2857	14.2857
		4.7619	23.8095		33.3333	16.6667
		0	30.9524		0	7.14286
			9.52381

## Sheet: Fig 2d
Figure 2d
	Beta	Naive						CFA day 1
	Filament (g)	Animal #1	Animal #2	Animal #3	Animal #4	Animal #5		Animal #1	Animal #2	Animal #3	Animal #4	Animal #5
	0.07	-19.4594	11.431	68.2828	56.2231	18.5734		24.26	57.8467	104.354	260.326	32.1252
	0.16	26.0116	30.9178	26.8782	42.2519	28.0968		21.2963	232.128	94.5295	125.145	44.0489
	0.6	17.8701	6.2211	85.2003	133.917	59.394		-2.26382	54.2483	68.3324	233.063	96.3359
	1	21.295	51.1455	92.3406	118.577	38.5637		53.7686	90.1444	117.665	49.3277	49.4845
	Gamma	Naive						CFA day 1
	Filament (g)	Animal #1	Animal #2	Animal #3	Animal #4	Animal #5		Animal #1	Animal #2	Animal #3	Animal #4	Animal #5
	0.07	-6.93634	6.55386	28.0758	23.1823	7.08584		17.4242	49.9125	83.5142	131.7	15.2018
	0.16	12.2194	27.0254	13.5677	18.0342	5.77129		14.2222	179.469	87.6979	60.2157	11.4179
	0.6	6.21687	1.30894	45.1409	44.0066	26.4108		9.90944	39.4855	53.3468	94.1795	33.0539
	1	9.99922	31.7577	39.6264	49.6552	33.0029		9.56354	76.5168	113.748	18.5712	30.0347

## Sheet: Fig 2e
Figure 2e
		Naive						CFA day 1
	Beta	Animal #1	Animal #2	Animal #3	Animal #4	Animal #5		Animal #1	Animal #2	Animal #3	Animal #4	Animal #5
	Weak filaments	13.025	21.2763	36.2656	71.1537	19.9348		23.7661	168.753	97.8043	212.047	40.0743
	Strong filaments	19.7361	29.2821	92.5227	128.631	45.7909		30.4217	73.3929	89.9156	124.983	74.0257
		Naive						CFA day 1
	Gamma	Animal #1	Animal #2	Animal #3	Animal #4	Animal #5		Animal #1	Animal #2	Animal #3	Animal #4	Animal #5
	Weak filaments	0.608634	9.76498	12.8835	17.3248	1.50671		11.2271	103.808	63.4578	65.7668	7.23757
	Strong filaments	6.56491	8.18331	28.6604	30.8968	22.9552		6.36507	42.6079	58.7184	31.4424	21.5984

## Sheet: Fig 3a
Figure 3a
	Time Bin	-2.875	-2.625	-2.375	-2.125	-1.875	-1.625	-1.375	-1.125	-0.875	-0.625	-0.375	-0.125	0.125	0.375	0.625	0.875	1.125	1.375	1.625	1.875	2.125	2.375	2.625	2.875
Increased activity	Trial #
	1.01	6.15955	6.15955	3.60448	-1.50567	-4.06074	1.0494	-4.06074	-4.06074	3.60448	11.2697	6.15955	1.0494	11.2697	1.0494	6.15955	6.15955	-4.06074	-4.06074	1.0494	-1.50567	13.8248	8.71462	-1.50567	3.60448
	2.01	-4.06074	1.0494	6.15955	1.0494	-1.50567	8.71462	-4.06074	-4.06074	-4.06074	8.71462	11.2697	1.0494	13.8248	13.8248	3.60448	8.71462	3.60448	3.60448	6.15955	-1.50567	1.0494	8.71462	16.3798	-1.50567
	3.01	-1.50567	1.0494	-1.50567	-4.06074	-1.50567	1.0494	-1.50567	6.15955	16.3798	3.60448	1.0494	1.0494	8.71462	8.71462	6.15955	6.15955	3.60448	1.0494	-1.50567	-1.50567	1.0494	-4.06074	-4.06074	-4.06074
	4.01	-1.50567	-4.06074	-1.50567	-4.06074	6.15955	6.15955	6.15955	6.15955	3.60448	-1.50567	-4.06074	-4.06074	-4.06074	6.15955	16.3798	18.9349	11.2697	6.15955	16.3798	6.15955	1.0494	6.15955	-1.50567	1.0494
	5.01	11.2697	3.60448	-4.06074	-4.06074	-4.06074	-4.06074	-4.06074	-4.06074	-1.50567	-4.06074	-4.06074	-1.50567	1.0494	16.3798	13.8248	13.8248	24.045	-1.50567	6.15955	8.71462	1.0494	6.15955	1.0494	-4.06074
	6.01	-4.06074	-1.50567	8.71462	-1.50567	-1.50567	1.0494	-4.06074	-1.50567	-4.06074	-4.06074	-4.06074	-4.06074	8.71462	8.71462	8.71462	1.0494	6.15955	8.71462	6.15955	-4.06074	1.0494	1.0494	-1.50567	1.0494
	7.01	-4.06074	-1.50567	1.0494	1.0494	-1.50567	-1.50567	-1.50567	-4.06074	-4.06074	-4.06074	-4.06074	-4.06074	-1.50567	8.71462	6.15955	11.2697	11.2697	11.2697	3.60448	-1.50567	-4.06074	1.0494	6.15955	8.71462
	8.01	-1.50567	-1.50567	-1.50567	-1.50567	-1.50567	1.0494	-4.06074	1.0494	-1.50567	3.60448	-4.06074	-4.06074	-1.50567	11.2697	13.8248	3.60448	-1.50567	1.0494	3.60448	-1.50567	13.8248	11.2697	8.71462	-1.50567
	9.01	-4.06074	3.60448	1.0494	-1.50567	13.8248	16.3798	3.60448	1.0494	-4.06074	-4.06074	-1.50567	-4.06074	3.60448	8.71462	11.2697	3.60448	3.60448	1.0494	1.0494	1.0494	3.60448	1.0494	3.60448	3.60448
	10.01	1.0494	-1.50567	-1.50567	-4.06074	-4.06074	-4.06074	-4.06074	-4.06074	1.0494	-1.50567	-4.06074	-4.06074	-1.50567	6.15955	8.71462	6.15955	3.60448	6.15955	1.0494	-4.06074	1.0494	-4.06074	-4.06074	-4.06074
	11.01	-4.06074	-1.50567	-4.06074	-4.06074	-4.06074	-4.06074	-4.06074	-1.50567	1.0494	3.60448	8.71462	3.60448	16.3798	11.2697	6.15955	8.71462	1.0494	1.0494	-1.50567	-1.50567	3.60448	-1.50567	-1.50567	1.0494
	12.01	3.60448	6.15955	3.60448	-1.50567	-1.50567	-4.06074	3.60448	-4.06074	-4.06074	-4.06074	-4.06074	1.0494	1.0494	11.2697	8.71462	8.71462	3.60448	1.0494	1.0494	-4.06074	1.0494	3.60448	3.60448	1.0494
	13.01	3.60448	3.60448	1.0494	1.0494	-1.50567	6.15955	8.71462	1.0494	3.60448	-1.50567	1.0494	-1.50567	1.0494	6.15955	11.2697	-1.50567	13.8248	11.2697	6.15955	3.60448	-1.50567	-1.50567	1.0494	-1.50567
	14.01	-4.06074	-4.06074	8.71462	16.3798	1.0494	3.60448	6.15955	-1.50567	-4.06074	-1.50567	-4.06074	-4.06074	1.0494	6.15955	13.8248	1.0494	3.60448	-1.50567	8.71462	1.0494	-1.50567	-4.06074	-1.50567	-4.06074
Decreased activity	Trial #
	1.01	9.93106	13.2485	6.61362	-3.33871	-3.33871	-3.33871	-0.0212657	-0.0212657	-3.33871	-3.33871	-3.33871	-3.33871	-3.33871	-3.33871	-3.33871	-3.33871	-3.33871	-3.33871	-3.33871	-3.33871	-3.33871	-3.33871	-3.33871	-3.33871
	2.01	9.93106	-0.0212657	-3.33871	-3.33871	-3.33871	-3.33871	3.29618	-3.33871	6.61362	-3.33871	-3.33871	-3.33871	-3.33871	-3.33871	-0.0212657	6.61362	-3.33871	-3.33871	-3.33871	-0.0212657	-0.0212657	-3.33871	-3.33871	-3.33871
	3.01	-0.0212657	-3.33871	3.29618	-3.33871	-3.33871	9.93106	-0.0212657	-3.33871	16.5659	-3.33871	-3.33871	-3.33871	-3.33871	-3.33871	-3.33871	-3.33871	-3.33871	-3.33871	-3.33871	-3.33871	3.29618	-3.33871	3.29618	-3.33871
	4.01	-0.0212657	-3.33871	-3.33871	-3.33871	6.61362	3.29618	13.2485	-3.33871	-3.33871	-3.33871	-3.33871	-3.33871	9.93106	-3.33871	-3.33871	-3.33871	-3.33871	-3.33871	-3.33871	-3.33871	-3.33871	-3.33871	-3.33871	-3.33871
	5.01	-3.33871	-3.33871	-3.33871	-3.33871	-3.33871	-3.33871	-3.33871	9.93106	-3.33871	-3.33871	19.8834	-3.33871	-3.33871	-3.33871	-3.33871	-3.33871	-3.33871	-3.33871	-3.33871	-3.33871	-3.33871	-3.33871	-3.33871	-3.33871
	6.01	-3.33871	-3.33871	3.29618	9.93106	-0.0212657	9.93106	6.61362	-3.33871	-3.33871	-3.33871	-3.33871	-0.0212657	6.61362	-3.33871	-3.33871	-3.33871	-3.33871	-3.33871	-3.33871	-3.33871	-3.33871	-3.33871	-3.33871	-3.33871
	7.01	9.93106	3.29618	-3.33871	-3.33871	-3.33871	3.29618	-3.33871	-0.0212657	-3.33871	9.93106	-3.33871	3.29618	-3.33871	-3.33871	-3.33871	-3.33871	-3.33871	-3.33871	-3.33871	-3.33871	-3.33871	-3.33871	-3.33871	-3.33871
	8.01	-3.33871	-3.33871	-3.33871	-3.33871	-3.33871	-3.33871	-3.33871	-0.0212657	-0.0212657	-3.33871	9.93106	-3.33871	9.93106	13.2485	-3.33871	-3.33871	-3.33871	-3.33871	-3.33871	-3.33871	-3.33871	-3.33871	-0.0212657	19.8834
	9.01	-3.33871	9.93106	-0.0212657	-3.33871	-3.33871	-0.0212657	-3.33871	-3.33871	-0.0212657	-3.33871	-0.0212657	3.29618	-0.0212657	-3.33871	-3.33871	-3.33871	-3.33871	-3.33871	-3.33871	-3.33871	-3.33871	-3.33871	3.29618	-3.33871
	10.01	-3.33871	-3.33871	-0.0212657	-0.0212657	-3.33871	-3.33871	-3.33871	-3.33871	3.29618	3.29618	9.93106	-0.0212657	-3.33871	-3.33871	-3.33871	-3.33871	-3.33871	-3.33871	-3.33871	-0.0212657	-3.33871	-3.33871	-0.0212657	23.2008
	11.01	6.61362	9.93106	-0.0212657	-0.0212657	-3.33871	-3.33871	-3.33871	-3.33871	3.29618	9.93106	-3.33871	-3.33871	-3.33871	-3.33871	-3.33871	-3.33871	-3.33871	-3.33871	-3.33871	-3.33871	-3.33871	-3.33871	-0.0212657	-3.33871
	12.01	-3.33871	3.29618	6.61362	-3.33871	9.93106	-3.33871	-3.33871	9.93106	-3.33871	-3.33871	-0.0212657	3.29618	-0.0212657	-3.33871	-3.33871	-3.33871	-3.33871	-3.33871	-3.33871	-3.33871	-3.33871	-3.33871	-3.33871	-3.33871
	13.01	-3.33871	-3.33871	-3.33871	3.29618	-3.33871	3.29618	6.61362	-3.33871	3.29618	-3.33871	-3.33871	-3.33871	-0.0212657	-3.33871	-3.33871	-3.33871	-3.33871	-3.33871	-3.33871	-3.33871	-3.33871	-3.33871	-3.33871	3.29618
Unresponsive unit	Trial #	8.95064	1.25476	-6.44111	8.95064	-6.44111	-6.44111	-6.44111	8.95064	24.3424	-6.44111	8.95064	-6.44111	-6.44111	16.6465	-6.44111	8.95064	1.25476	-6.44111	-6.44111	8.95064	-6.44111	8.95064	1.25476	8.95064
	1.01	8.95064	24.3424	-6.44111	-6.44111	8.95064	1.25476	-6.44111	1.25476	8.95064	-6.44111	-6.44111	24.3424	1.25476	1.25476	8.95064	-6.44111	-6.44111	24.3424	-6.44111	-6.44111	24.3424	-6.44111	1.25476	1.25476
	2.01	1.25476	-6.44111	-6.44111	1.25476	8.95064	-6.44111	8.95064	8.95064	1.25476	-6.44111	8.95064	1.25476	1.25476	1.25476	8.95064	-6.44111	-6.44111	1.25476	1.25476	-6.44111	1.25476	16.6465	8.95064	-6.44111
	3.01	1.25476	8.95064	-6.44111	-6.44111	8.95064	-6.44111	-6.44111	8.95064	1.25476	-6.44111	8.95064	8.95064	-6.44111	-6.44111	1.25476	8.95064	1.25476	-6.44111	-6.44111	8.95064	-6.44111	1.25476	-6.44111	-6.44111
	4.01	8.95064	1.25476	-6.44111	1.25476	-6.44111	-6.44111	-6.44111	16.6465	1.25476	1.25476	1.25476	8.95064	-6.44111	1.25476	-6.44111	-6.44111	1.25476	-6.44111	8.95064	-6.44111	1.25476	1.25476	8.95064	-6.44111
	5.01	1.25476	-6.44111	1.25476	-6.44111	1.25476	1.25476	16.6465	-6.44111	-6.44111	-6.44111	1.25476	8.95064	1.25476	-6.44111	1.25476	-6.44111	1.25476	8.95064	-6.44111	1.25476	1.25476	1.25476	1.25476	1.25476
	6.01	8.95064	1.25476	8.95064	1.25476	1.25476	1.25476	-6.44111	1.25476	-6.44111	1.25476	1.25476	-6.44111	1.25476	-6.44111	8.95064	1.25476	-6.44111	8.95064	1.25476	-6.44111	1.25476	1.25476	1.25476	-6.44111
	7.01	1.25476	8.95064	8.95064	-6.44111	-6.44111	1.25476	8.95064	1.25476	1.25476	-6.44111	1.25476	8.95064	1.25476	8.95064	-6.44111	1.25476	1.25476	1.25476	8.95064	1.25476	1.25476	8.95064	8.95064	8.95064
	8.01	-6.44111	-6.44111	8.95064	-6.44111	-6.44111	1.25476	-6.44111	-6.44111	-6.44111	8.95064	8.95064	1.25476	1.25476	1.25476	8.95064	-6.44111	-6.44111	1.25476	1.25476	1.25476	-6.44111	-6.44111	8.95064	8.95064
	9.01	1.25476	-6.44111	-6.44111	1.25476	8.95064	1.25476	-6.44111	1.25476	1.25476	1.25476	8.95064	1.25476	-6.44111	-6.44111	8.95064	8.95064	1.25476	-6.44111	8.95064	1.25476	1.25476	1.25476	1.25476	8.95064
	10.01	-6.44111	-6.44111	1.25476	1.25476	1.25476	1.25476	1.25476	-6.44111	8.95064	-6.44111	16.6465	-6.44111	1.25476	-6.44111	1.25476	-6.44111	1.25476	1.25476	1.25476	1.25476	-6.44111	1.25476	1.25476	-6.44111
	11.01	-6.44111	-6.44111	1.25476	1.25476	1.25476	-6.44111	1.25476	1.25476	1.25476	16.6465	8.95064	-6.44111	1.25476	1.25476	-6.44111	-6.44111	-6.44111	1.25476	1.25476	1.25476	-6.44111	16.6465	-6.44111	-6.44111
	12.01	8.95064	-6.44111	-6.44111	8.95064	1.25476	16.6465	-6.44111	1.25476	-6.44111	8.95064	-6.44111	-6.44111	1.25476	-6.44111	8.95064	-6.44111	-6.44111	1.25476	1.25476	-6.44111	8.95064	16.6465	1.25476	-6.44111
	13.01	-6.44111	8.95064	-6.44111	-6.44111	1.25476	-6.44111	-6.44111	1.25476	1.25476	1.25476	1.25476	-6.44111	-6.44111	-6.44111	1.25476	1.25476	1.25476	8.95064	1.25476	1.25476	-6.44111	8.95064	-6.44111	1.25476
	14.01	1.25476	-6.44111	8.95064	16.6465	-6.44111	8.95064	1.25476	-6.44111	-6.44111	1.25476	8.95064	-6.44111	8.95064	-6.44111	1.25476	1.25476	1.25476	-6.44111	1.25476	-6.44111	1.25476	-6.44111	1.25476	-6.44111
	15.01	-6.44111	1.25476	8.95064	-6.44111	-6.44111	1.25476	1.25476	-6.44111	-6.44111	1.25476	-6.44111	-6.44111	8.95064	1.25476	-6.44111	8.95064	1.25476	-6.44111	1.25476	24.3424	1.25476	1.25476	1.25476	-6.44111
	16.01	-6.44111	-6.44111	-6.44111	1.25476	1.25476	1.25476	1.25476	-6.44111	16.6465	-6.44111	-6.44111	-6.44111	8.95064	-6.44111	8.95064	1.25476	1.25476	1.25476	1.25476	-6.44111	8.95064	-6.44111	1.25476	-6.44111
	17.01	-6.44111	1.25476	-6.44111	1.25476	-6.44111	1.25476	1.25476	-6.44111	-6.44111	-6.44111	-6.44111	-6.44111	1.25476	-6.44111	-6.44111	-6.44111	-6.44111	1.25476	1.25476	1.25476	1.25476	-6.44111	1.25476	-6.44111
	18.01	1.25476	1.25476	8.95064	1.25476	-6.44111	1.25476	1.25476	1.25476	1.25476	8.95064	1.25476	8.95064	1.25476	1.25476	1.25476	-6.44111	1.25476	-6.44111	-6.44111	-6.44111	1.25476	8.95064	-6.44111	-6.44111
	19.01	1.25476	8.95064	-6.44111	1.25476	-6.44111	1.25476	1.25476	1.25476	-6.44111	-6.44111	-6.44111	-6.44111	-6.44111	1.25476	-6.44111	8.95064	8.95064	8.95064	1.25476	1.25476	8.95064	1.25476	-6.44111	1.25476
	20.01	1.25476	-6.44111	-6.44111	1.25476	1.25476	1.25476	-6.44111	-6.44111	1.25476	-6.44111	-6.44111	-6.44111	1.25476	1.25476	1.25476	1.25476	8.95064	-6.44111	8.95064	1.25476	-6.44111	8.95064	-6.44111	1.25476
	21.01	1.25476	1.25476	-6.44111	-6.44111	-6.44111	8.95064	-6.44111	8.95064	-6.44111	8.95064	8.95064	8.95064	8.95064	1.25476	1.25476	1.25476	1.25476	16.6465	-6.44111	1.25476	-6.44111	1.25476	1.25476	-6.44111
	22.01	-6.44111	8.95064	-6.44111	-6.44111	1.25476	-6.44111	-6.44111	-6.44111	1.25476	1.25476	1.25476	1.25476	-6.44111	-6.44111	-6.44111	8.95064	1.25476	-6.44111	8.95064	8.95064	-6.44111	1.25476	8.95064	1.25476

## Sheet: Fig 3b
Figure 3b
		Weak filaments			Strong filaments
		Naive	CFA day 1-4		Naive	CFA day 1-4
	Increased	16	17		21	29
	Decreased	6	12		17	20
	Unresponsive	199	176		183	156

## Sheet: Fig 3c
Figure 3c
	Naive			CFA day 1-4
	Weak	Strong		Weak	Strong
	4.46406	3.25222		5.31264	7.24505
	3.29271	3.17323		3.51781	6.59498
	3.7669	4.25545		3.97978	7.96112
	6.17619	3.32094		6.50514	4.45013
	6.95438	5.32334		5.57745	5.80368
	4.06766	4.77303		4.04689	4.09909
	4.97494	3.32206		11.2859	3.14643
	3.21207	3.86654		4.24728	4.37967
	3.22711	3.22817		3.6265	4.07591
	3.13237	4.99445		3.17883	3.23252
	3.17023	3.60238		3.85357	5.34055
	5.41603	3.2228		4.00813	3.24624
	6.10878	4.33282		5.63121	4.72706
	4.50392	4.16667		3.55656	7.28817
	6.033	5.60967		3.43265	3.76889
	6.42957	3.38566		3.11029	3.84453
		3.15104		7.2332	3.10355
		3.32904			4.73413
		4.6329			5.48541
		5.0772			5.92211
		4.68825			3.5668
					8.86647
					5.3159
					6.9787
					5.21501
					3.33416
					4.69741
					4.97183

## Sheet: Fig 3d,e
Fugure 3d					Figure 3e
	Class 1					Class 2
	Naive	CFA day 1-4				Naive	CFA day 1-4
	3.60238	7.24506				3.86654	6.59498
	5.60967	7.96112				3.22817	4.45013
	3.17323	4.09909				4.99445	5.80369
	3.2228	3.14643				4.16667	4.37967
	3.32094	3.23252				3.25222	4.07591
	5.32334	5.34055				3.38566	3.24624
	4.33282	4.72706				3.15104	7.28816
	4.6329	3.76889				3.32904	3.84453
	4.68825	5.3159				4.25545	3.10355
		6.9787				4.77303	4.73413
		3.33416				3.32206	5.48541
						5.0772	22.6757
							5.92211
							3.5668
							8.86647
							5.21501
							4.69741
							4.97183

[truncated: 31 more sheets: Fig 4d, Fig 4e, Fig 4f, Fig 4g, Fig 5b, Fig 5c, Fig 5f, Fig 5g, Fig 5h, Fig 5i, Fig 6b, Fig 6d,e, Fig 6f, Fig 6g, Fig 7b, Fig 7c, Fig 7d, Fig 7e, Fig 7f, Fig 7g …]
